# Supplementary material for: Understanding older adults’ acceptance of Chatbots in healthcare delivery: an extended UTAUT model
Source: Front Public Health. 2024 Nov 19;12:1435329. doi: 10.3389/fpubh.2024.1435329 (PMC11611720; doi:10.3389/fpubh.2024.1435329)
Supplement: Supplementary file 1 [file Data_Sheet_1.xlsx]

## Sheet: Sheet1
Number	Time	Origins	Dates	Age	Gender	Education	Low (0) vs. High (1) experience	Experience	PE1	PE2	PE3	EE1	EE2	EE3	SI1	SI2	SI3	FC1	FC2	FC3	SAN1	SAN2	UB1	UB2	UB3	TA1	TA2	PPC1	PPC2	PPC3	PPC4	BI1	BI2	BI3
1	147second	Wechat	2024-03-27 15:00:11	1	1	4	1	5	5	5	5	4	4	5	4	5	5	5	5	5	5	5	4	5	5	4	2	1	1	1	1	5	5	5
2	353second	Smartphone	2024-03-28 14:35:42	1	0	3	0	3	3	3	3	4	3	4	3	5	5	4	4	5	4	4	4	4	5	4	1	2	3	2	3	4	4	4
3	345second	Wechat	2024-03-28 15:43:55	3	0	3	1	6	5	5	5	4	5	3	4	5	4	4	5	4	5	5	5	5	5	1	1	1	4	3	3	4	5	5
4	541second	Wechat	2024-03-28 21:38:08	1	0	5	0	3	2	4	4	3	4	4	4	3	2	4	4	4	4	4	4	4	4	2	2	2	3	2	1	5	5	5
5	116second	Wechat	2024-03-29 07:20:39	1	1	4	0	2	3	3	3	3	3	3	3	3	3	3	3	3	3	3	3	3	3	3	3	3	3	3	3	3	4	3
6	276second	Wechat	2024-03-29 07:27:43	1	1	5	1	4	4	4	4	4	4	4	4	4	4	4	4	4	4	5	5	5	5	4	4	2	2	2	2	4	4	4
7	257second	Wechat	2024-03-29 07:56:47	1	0	3	1	5	5	5	5	5	5	4	5	5	5	5	5	5	5	5	5	5	5	4	4	1	1	1	1	5	5	5
8	254second	Wechat	2024-03-29 08:17:54	1	1	5	0	3	4	4	4	4	4	3	3	3	3	4	4	4	4	4	3	3	3	3	3	3	3	3	3	4	4	4
9	281second	Wechat	2024-03-29 08:45:15	1	1	4	1	5	5	5	5	5	5	5	5	5	5	5	5	5	5	5	5	5	5	3	4	1	1	1	1	5	5	5
10	257second	Wechat	2024-03-29 08:45:42	1	1	3	0	2	3	4	4	4	3	5	4	4	4	4	4	4	4	4	4	4	3	3	3	3	3	3	3	3	4	4
11	373second	Wechat	2024-03-29 10:42:12	1	1	4	0	2	3	3	4	4	4	3	2	3	2	3	4	3	3	4	3	4	3	1	2	2	2	2	2	4	4	4
12	430second	Wechat	2024-03-29 10:56:18	1	1	4	1	4	4	4	4	5	4	5	5	5	4	5	4	5	5	5	5	5	4	4	3	1	3	4	1	4	4	4
13	282second	Wechat	2024-03-29 11:05:15	1	0	4	0	3	2	3	2	3	3	3	3	3	3	3	3	3	3	3	3	3	3	4	4	3	4	3	3	3	3	3
14	228second	Wechat	2024-03-29 11:18:52	1	0	5	0	3	3	3	3	5	4	5	3	3	3	5	5	5	3	3	3	5	3	3	3	1	3	3	3	3	3	3
15	199second	Wechat	2024-03-29 12:02:01	1	1	4	1	4	4	4	4	4	4	4	4	4	4	4	4	4	4	4	4	4	4	4	4	2	2	2	2	4	4	4
16	354second	Wechat	2024-03-29 12:19:54	1	0	4	1	4	4	4	2	5	4	5	5	5	5	5	5	5	4	4	4	4	4	1	1	2	4	2	4	4	4	5
17	252second	Wechat	2024-03-29 12:44:21	1	0	4	0	2	2	2	2	2	2	2	4	4	4	4	2	4	2	2	2	2	4	4	2	4	2	2	2	4	4	4
18	265second	Wechat	2024-03-29 12:49:23	1	0	5	0	2	4	4	2	4	4	4	3	4	3	4	4	4	4	4	3	4	3	2	2	2	2	2	2	4	4	4
19	359second	Wechat	2024-03-29 13:55:11	1	1	4	0	2	4	2	2	4	2	2	3	4	4	3	2	4	4	4	3	4	4	2	1	1	4	2	1	3	4	4
20	313second	Wechat	2024-03-29 15:15:58	1	1	4	1	4	3	4	4	3	4	4	4	3	3	3	4	3	4	4	3	4	4	4	4	3	3	2	1	4	4	4
21	312second	Wechat	2024-03-29 16:46:27	1	0	4	0	3	2	3	3	3	3	3	4	3	3	4	4	4	3	4	3	3	4	3	3	3	4	2	3	3	4	4
22	273second	Wechat	2024-03-29 16:57:32	1	0	3	0	2	3	3	2	3	2	3	4	4	4	4	4	3	3	4	2	4	4	4	4	3	4	2	3	3	4	4
23	272second	Wechat	2024-03-29 17:06:16	1	1	4	0	3	5	5	5	5	4	4	2	5	4	5	5	5	5	5	5	5	5	5	1	1	1	1	1	5	5	5
24	228second	Wechat	2024-03-29 17:19:35	1	0	3	0	2	4	3	3	3	4	4	4	4	4	4	4	3	4	4	4	4	4	3	3	2	2	2	2	4	5	4
25	116second	Wechat	2024-03-29 17:31:39	1	1	4	0	3	3	3	3	3	3	3	2	3	3	3	3	4	3	3	3	3	3	3	3	3	3	3	3	3	3	3
27	155second	Wechat	2024-03-29 20:04:49	2	0	4	0	3	1	1	1	2	2	3	4	4	2	4	4	4	4	3	3	3	3	1	1	1	1	1	1	3	3	3
28	241second	Wechat	2024-03-29 20:05:58	2	0	4	0	3	2	2	2	3	3	3	3	4	3	5	5	5	3	3	3	4	4	3	1	3	2	3	3	3	3	3
29	152second	Wechat	2024-03-29 20:11:15	2	0	4	0	2	2	4	2	4	4	4	4	4	4	4	4	4	4	3	4	5	4	2	1	2	4	2	1	4	5	5
30	125second	Wechat	2024-03-29 20:11:49	2	1	4	1	4	3	4	3	4	3	4	3	3	3	3	3	3	4	3	3	4	3	3	4	4	4	4	3	5	4	3
31	370second	Wechat	2024-03-29 20:11:51	2	0	4	1	4	2	2	2	4	4	4	3	3	2	4	4	3	3	3	3	4	3	2	2	3	2	3	3	4	3	4
32	123second	Wechat	2024-03-29 20:12:34	2	0	4	0	2	4	4	3	4	4	4	4	5	4	4	3	4	4	4	4	5	5	4	3	3	3	3	3	3	4	4
33	256second	Wechat	2024-03-29 20:12:43	2	1	4	0	2	2	2	2	4	4	4	3	2	2	4	4	4	3	3	2	4	3	2	2	2	2	2	2	3	3	3
35	186second	Wechat	2024-03-29 20:22:38	2	1	4	0	3	2	2	3	4	2	4	3	3	3	4	4	4	3	3	3	3	3	3	3	3	3	3	3	3	3	3
36	279second	Wechat	2024-03-29 20:26:33	2	1	4	1	4	4	4	4	4	4	4	4	4	4	4	4	4	4	4	4	4	4	4	4	2	2	2	2	4	4	4
37	304second	Wechat	2024-03-29 20:27:22	1	1	4	0	3	2	3	3	3	3	3	2	3	3	5	4	4	3	3	3	4	3	2	2	3	3	2	3	3	5	3
38	252second	Wechat	2024-03-29 20:30:55	2	1	4	0	2	3	3	1	2	2	3	3	3	2	2	3	3	3	3	2	2	3	5	5	5	4	3	4	2	2	3
39	163second	Wechat	2024-03-29 20:33:39	2	0	4	0	2	3	3	3	4	3	4	4	4	4	5	4	5	5	5	3	4	3	3	2	2	2	3	2	4	4	5
40	331second	Wechat	2024-03-29 20:34:18	1	1	5	0	3	1	2	2	4	2	5	3	4	2	5	4	2	2	4	3	4	4	2	1	3	4	2	4	4	4	4
41	99second	Wechat	2024-03-29 20:35:06	2	0	4	1	4	5	5	5	5	5	5	5	5	5	5	5	5	5	5	5	5	5	5	5	5	5	5	5	5	5	5
42	113second	Wechat	2024-03-29 20:39:37	2	1	4	0	3	3	3	4	5	4	5	5	5	5	4	4	4	5	5	4	3	3	2	2	2	2	2	2	4	4	5
43	525second	Wechat	2024-03-29 21:11:05	1	1	4	0	2	4	2	3	4	4	3	3	4	4	3	4	4	4	4	3	4	4	2	3	2	4	2	2	4	5	5
44	199second	Wechat	2024-03-30 03:17:57	1	1	4	1	4	4	3	3	4	4	4	4	4	4	4	4	4	4	4	4	4	4	4	4	2	3	2	2	4	4	4
45	239second	Wechat	2024-03-30 09:24:56	1	1	4	0	3	3	4	4	4	4	4	5	5	5	4	4	4	5	4	5	5	3	4	4	3	3	3	3	4	4	5
46	327second	Wechat	2024-03-30 09:28:39	1	0	4	1	5	4	4	4	5	5	5	5	5	5	5	5	5	5	5	5	5	4	4	4	2	2	2	2	4	5	5
47	290second	Wechat	2024-03-30 12:24:53	1	0	4	0	2	3	4	3	4	4	4	4	4	4	4	4	4	4	5	4	5	4	4	4	3	3	3	3	4	4	4
48	777second	Wechat	2024-03-30 12:37:57	1	0	3	0	2	3	3	4	4	4	4	4	4	4	4	4	3	4	4	4	4	4	3	2	3	4	3	3	3	3	4
49	457second	Wechat	2024-03-30 12:55:46	1	0	2	0	2	4	4	4	4	4	4	4	4	4	5	4	3	4	4	4	4	4	3	3	3	3	3	3	3	4	5
50	330second	Wechat	2024-03-30 13:20:10	1	1	4	1	4	3	2	3	4	3	4	3	4	4	4	3	4	3	3	3	5	3	2	1	2	2	2	1	4	3	3
51	1304second	Wechat	2024-03-30 13:33:11	1	0	4	1	4	4	4	2	4	4	4	4	5	4	5	5	4	4	4	4	4	4	2	2	2	1	2	1	4	4	5
52	255second	Wechat	2024-03-30 23:12:31	1	1	4	0	3	2	4	2	3	2	4	1	3	2	2	4	4	4	2	3	3	1	4	4	3	4	2	2	3	3	3
53	363second	Wechat	2024-04-01 05:19:30	1	1	5	1	4	4	4	4	4	4	4	4	4	4	4	4	4	4	4	4	4	4	4	2	2	2	2	2	4	4	4
54	286second	Wechat	2024-04-07 18:54:31	1	0	3	0	2	2	2	2	4	4	4	4	4	4	4	4	4	4	4	4	4	2	2	2	2	2	2	2	4	4	4
55	712second	Wechat	2024-04-07 19:13:04	1	1	4	1	5	4	3	3	4	5	4	4	4	4	4	4	4	4	4	4	4	4	4	3	2	2	2	2	4	4	4
56	167second	Wechat	2024-04-09 17:46:48	1	1	4	1	4	4	3	4	4	4	4	4	4	4	4	5	4	4	4	4	4	5	2	2	2	2	2	2	4	4	4
57	97second	Wechat	2024-04-09 17:50:02	1	1	4	1	4	4	3	3	4	4	4	4	4	4	4	4	4	4	4	4	4	4	2	2	2	2	2	2	4	4	4
58	124second	Wechat	2024-04-09 17:51:28	2	0	3	0	2	3	3	3	3	3	3	3	3	3	3	3	3	3	3	3	3	3	3	3	3	3	3	3	3	3	3
59	570second	Wechat	2024-04-09 17:52:48	2	0	2	1	5	5	2	4	4	4	4	4	4	5	4	4	4	5	4	5	5	4	2	2	2	4	4	2	4	4	4
60	128second	Wechat	2024-04-09 17:52:57	1	1	4	1	4	4	4	3	4	4	4	4	4	4	4	4	4	4	4	4	4	4	2	2	2	2	2	2	4	4	4
61	91second	Wechat	2024-04-09 17:53:41	2	0	4	0	3	3	3	3	3	3	3	3	3	3	3	3	3	3	3	3	3	3	3	3	3	3	3	3	3	4	5
62	224second	Wechat	2024-04-09 17:55:33	2	0	3	0	2	4	3	3	4	4	4	4	4	4	4	4	4	4	4	4	4	4	3	4	2	3	3	3	3	3	3
63	137second	Wechat	2024-04-09 17:58:27	1	0	4	1	6	5	5	5	5	5	5	5	4	5	4	5	5	5	5	5	5	5	5	5	5	5	5	5	5	5	5
64	327second	Wechat	2024-04-09 18:06:04	2	0	2	1	4	3	4	4	4	4	4	4	4	4	4	4	4	4	4	4	4	4	4	1	2	2	2	2	4	4	5
65	143second	Wechat	2024-04-09 18:06:58	1	0	2	1	5	5	5	5	5	5	5	5	5	5	5	5	5	5	5	5	5	5	5	5	5	5	5	5	5	5	5
66	192second	Wechat	2024-04-09 18:09:43	1	0	2	1	4	4	4	4	4	4	4	4	4	5	5	4	4	5	5	4	4	4	4	4	2	4	4	2	4	4	4
67	192second	Wechat	2024-04-09 18:13:03	2	1	4	0	3	2	3	2	4	3	4	3	4	3	4	4	4	3	3	3	4	3	3	3	3	2	3	2	3	3	3
68	153second	Wechat	2024-04-09 20:00:24	1	0	3	0	3	4	4	4	4	4	4	3	4	3	5	4	4	3	3	4	3	3	4	3	3	3	3	4	3	3	4
69	104second	Wechat	2024-04-09 21:25:59	2	0	4	1	4	4	4	4	4	4	4	4	4	4	4	4	4	4	4	4	4	4	4	4	4	4	4	4	4	4	4
70	518second	Wechat	2024-04-10 20:29:14	1	1	3	0	3	2	1	5	2	4	2	4	4	4	4	4	1	5	5	4	4	4	4	5	2	2	2	2	4	4	5
71	200second	Wechat	2024-04-12 10:41:21	2	1	5	0	2	2	2	2	3	3	4	2	2	4	4	4	4	2	4	2	4	3	4	3	2	2	2	2	4	4	4
72	200second	Wechat	2024-04-12 17:28:56	1	0	1	0	2	4	3	3	5	4	3	3	4	4	4	4	4	3	3	3	4	4	2	4	3	1	4	1	3	4	5
73	107second	Wechat	2024-04-12 17:31:45	1	1	4	1	4	2	4	2	2	2	3	3	4	3	4	4	3	3	3	4	3	4	4	4	4	4	4	4	4	4	4
74	144second	Wechat	2024-04-12 17:32:24	2	1	5	1	4	3	3	3	3	3	4	3	3	3	4	2	4	3	3	2	3	3	3	3	3	3	3	3	4	4	4
75	159second	Wechat	2024-04-12 17:34:34	2	1	5	0	1	1	1	1	1	1	1	1	3	1	3	1	1	1	1	1	1	1	1	1	5	1	5	5	1	1	1
76	85second	Wechat	2024-04-12 17:37:25	2	1	3	1	4	5	5	5	5	5	5	5	5	5	5	5	5	5	5	5	5	5	5	5	5	5	5	5	5	5	5
77	231second	Wechat	2024-04-12 17:41:42	2	1	4	1	4	2	4	4	2	1	1	2	5	5	3	5	5	4	4	4	4	4	1	1	2	3	3	4	4	4	5
78	117second	Wechat	2024-04-12 17:43:13	2	0	3	1	4	4	4	4	4	4	4	4	4	4	4	4	4	4	4	4	4	4	4	4	4	4	4	4	4	4	4
79	236second	Wechat	2024-04-12 17:47:18	1	0	5	1	5	5	5	5	5	5	5	5	5	5	5	5	5	5	5	5	5	5	5	3	1	2	2	1	5	5	5
80	553second	Wechat	2024-04-12 17:47:56	1	0	1	1	4	3	2	2	3	3	3	3	3	3	2	3	3	2	2	2	3	3	3	2	3	3	3	1	4	4	3
81	139second	Wechat	2024-04-12 17:52:36	2	0	4	0	3	2	2	3	3	3	3	3	3	3	3	4	3	3	4	3	3	3	2	2	2	4	4	3	3	3	3
82	89second	Wechat	2024-04-12 18:02:01	2	0	2	0	2	4	4	4	4	4	4	4	4	3	3	3	4	3	3	4	4	3	4	3	3	3	3	3	4	4	4
83	107second	Wechat	2024-04-12 18:08:32	2	1	3	1	4	4	4	4	4	4	4	4	4	4	4	4	4	4	4	4	4	4	4	4	4	4	4	4	4	4	4
84	236second	Wechat	2024-04-12 18:13:09	1	0	1	0	2	2	2	2	4	4	3	2	4	4	2	2	1	3	4	4	4	4	4	5	2	2	4	3	4	3	4
86	598second	Wechat	2024-04-12 18:51:17	1	0	1	0	2	4	2	3	2	2	3	3	1	4	3	5	4	3	4	3	4	2	4	2	2	3	4	3	5	2	4
87	536second	Wechat	2024-04-12 19:04:50	3	1	1	0	2	4	2	3	4	2	3	2	4	3	3	4	2	3	2	2	3	2	2	2	4	5	5	3	2	3	5
88	4608second	Wechat	2024-04-12 19:07:58	2	1	3	1	5	5	5	5	5	5	5	5	5	5	5	5	5	5	5	5	5	5	5	5	1	1	1	1	5	5	5
90	218second	Wechat	2024-04-12 20:25:09	1	0	5	0	3	5	5	5	5	4	5	3	3	4	5	4	5	5	5	5	5	5	5	1	1	1	1	1	5	5	5
91	342second	Wechat	2024-04-12 20:28:45	2	1	2	0	2	2	2	3	5	4	5	4	4	4	4	2	5	3	4	2	3	3	2	2	2	4	4	4	3	4	4
92	72second	Smartphone	2024-04-12 20:30:32	2	0	5	0	1	1	5	5	2	3	5	4	5	2	2	4	2	4	2	3	3	3	4	5	4	1	4	2	3	4	3
94	119second	Smartphone	2024-04-12 20:31:47	3	0	5	0	1	3	3	3	4	4	4	1	1	4	3	4	3	2	1	3	4	2	3	3	3	3	3	2	3	4	2
95	135second	Smartphone	2024-04-12 20:31:49	2	1	3	1	5	5	5	1	5	5	5	5	5	5	5	5	5	5	5	5	5	5	1	1	1	1	1	1	5	5	5
96	213second	Smartphone	2024-04-12 20:32:43	2	0	3	0	3	2	2	2	4	4	5	4	4	3	4	4	5	3	3	3	5	3	4	3	1	2	2	1	5	4	4
97	145second	Smartphone	2024-04-12 20:32:58	2	0	3	0	2	4	3	3	4	3	3	4	3	3	4	4	4	3	4	3	4	3	3	3	3	3	3	3	4	4	4
98	162second	Smartphone	2024-04-12 20:32:59	2	1	3	1	4	3	3	3	4	4	4	3	3	3	5	4	4	4	4	2	3	3	3	4	3	3	3	3	5	5	4
99	262second	Smartphone	2024-04-12 20:33:34	2	0	3	0	2	3	4	4	5	4	3	4	3	3	4	3	3	4	4	3	4	3	4	3	4	3	4	4	3	4	4
100	371second	Smartphone	2024-04-12 20:35:38	2	0	3	1	4	2	2	2	4	3	3	3	3	3	3	3	4	3	3	3	3	3	3	3	3	3	3	2	4	3	3
101	109second	Wechat	2024-04-12 20:39:25	2	0	3	0	2	3	3	3	3	3	3	3	3	3	3	3	3	3	3	3	3	3	3	3	3	3	3	3	3	3	3
102	116second	Wechat	2024-04-12 20:39:32	2	0	3	0	3	3	3	3	3	3	3	3	3	3	3	3	3	3	3	3	3	3	3	3	3	3	3	3	3	3	3
103	408second	Wechat	2024-04-12 20:46:58	2	0	3	0	2	2	1	2	4	4	4	4	5	5	4	4	4	4	4	4	5	3	4	2	2	2	4	2	4	4	4
104	80second	Wechat	2024-04-12 20:49:48	2	0	3	0	2	2	2	4	3	3	3	3	3	3	3	3	3	3	3	2	3	2	2	2	3	4	2	3	3	2	3
105	64second	Wechat	2024-04-12 20:50:01	2	0	3	1	5	5	5	5	5	5	5	5	5	5	5	5	5	5	5	5	5	5	5	5	5	5	5	5	5	5	5
106	75second	Wechat	2024-04-12 20:50:07	2	0	3	1	5	5	5	5	5	5	5	5	5	5	5	5	5	5	5	5	5	5	5	5	5	5	5	5	5	5	5
107	107second	Wechat	2024-04-12 20:50:36	2	0	3	1	5	5	5	5	5	5	5	5	5	5	5	5	5	5	5	5	5	5	5	5	5	5	5	5	5	5	5
108	62second	Wechat	2024-04-12 20:51:36	2	0	3	0	2	1	5	2	4	3	4	2	3	2	4	3	4	5	5	4	4	4	3	4	2	4	5	4	3	3	4
111	70second	Wechat	2024-04-12 20:54:54	2	1	3	0	3	5	4	5	3	3	3	3	3	3	3	3	3	3	3	3	3	3	4	5	5	5	5	2	3	5	5
112	165second	Wechat	2024-04-12 20:58:30	2	0	3	0	3	2	2	3	2	2	3	2	3	3	3	3	3	3	3	3	3	2	3	4	4	4	3	4	3	3	3
113	91second	Wechat	2024-04-12 21:00:45	2	0	3	1	5	5	5	5	4	4	4	4	4	4	4	4	4	4	4	4	4	4	5	5	5	5	5	5	5	5	4
115	106second	Wechat	2024-04-12 21:01:13	2	1	3	1	4	5	4	5	4	4	5	4	5	4	5	4	4	4	5	4	4	4	5	4	4	5	4	4	4	5	5
117	131second	Wechat	2024-04-12 21:24:42	2	1	4	0	2	2	2	3	3	2	3	3	3	3	3	3	4	3	3	3	3	4	5	2	3	3	3	3	3	3	3
118	90second	Smartphone	2024-04-12 21:29:51	2	1	3	0	2	3	3	3	3	3	3	3	3	3	3	3	3	3	3	3	3	3	3	3	3	3	3	3	3	3	3
119	56second	Wechat	2024-04-12 21:43:25	2	1	3	1	5	5	5	5	5	5	5	5	5	5	5	5	5	5	5	5	5	5	5	5	5	5	5	5	5	5	5
120	133second	Wechat	2024-04-12 21:50:43	2	1	4	0	2	4	4	4	4	4	4	4	4	4	4	4	4	4	4	3	4	3	4	3	4	4	4	4	3	3	3
121	144second	Wechat	2024-04-12 22:01:29	2	1	4	0	3	2	2	3	3	3	5	2	3	3	5	5	5	4	3	2	5	4	1	1	1	1	1	1	2	2	2
122	561second	Wechat	2024-04-12 22:02:33	2	1	3	1	5	5	5	5	5	5	5	5	5	5	5	5	5	5	5	5	5	5	5	5	5	5	5	5	5	5	5
123	73second	Wechat	2024-04-12 22:03:10	2	1	5	1	4	4	4	4	4	4	4	4	4	4	4	4	4	4	4	4	4	4	4	4	4	4	4	4	4	4	4
124	203second	Wechat	2024-04-12 22:05:45	2	1	5	0	2	3	2	1	4	4	4	3	3	3	4	3	3	3	4	3	4	4	1	1	2	3	1	3	4	4	4
125	94second	Wechat	2024-04-12 22:06:36	2	1	5	1	5	5	5	5	5	5	5	5	5	5	5	5	5	5	5	5	5	5	5	5	5	5	5	5	5	5	5
128	121second	Wechat	2024-04-12 22:16:35	2	1	4	1	4	5	5	4	5	2	5	4	5	5	5	5	5	5	5	5	4	5	1	1	1	2	1	1	4	5	4
130	119second	Wechat	2024-04-12 22:27:45	3	0	5	0	1	1	1	1	1	1	1	1	1	1	1	1	1	1	1	1	1	1	1	1	1	1	1	1	1	1	1
134	145second	Wechat	2024-04-12 22:55:21	2	1	3	1	4	3	3	4	3	4	4	3	3	3	3	3	4	3	3	3	3	3	4	4	3	3	4	3	4	4	4
135	144second	Smartphone	2024-04-13 07:47:14	2	0	3	0	3	3	3	3	3	3	3	3	3	3	3	3	3	3	3	3	3	3	3	3	3	3	3	3	3	3	3
136	302second	Wechat	2024-04-13 08:03:51	1	1	4	0	2	3	4	4	4	4	3	2	3	3	4	3	3	4	3	4	4	3	3	2	2	2	3	2	3	4	3
137	278second	Wechat	2024-04-13 10:27:15	3	0	1	1	4	3	3	4	3	3	3	4	4	5	5	3	4	3	3	4	4	4	4	3	2	4	2	2	4	4	4
138	182second	Wechat	2024-04-13 10:38:51	2	0	3	0	3	2	2	2	3	2	3	3	3	3	3	4	3	3	3	3	3	3	3	2	3	3	3	3	3	3	3
139	297second	Wechat	2024-04-13 10:47:35	2	1	4	1	5	4	3	5	5	5	5	5	4	4	5	5	4	5	5	4	4	4	1	1	1	1	3	1	5	5	5
140	109second	Wechat	2024-04-13 10:48:09	2	1	4	0	2	3	2	4	3	4	4	2	4	4	3	3	3	4	4	4	4	4	4	4	3	3	3	4	3	4	3
141	121second	Wechat	2024-04-13 10:51:07	4	1	4	0	2	3	3	3	4	4	4	3	3	3	3	3	3	3	3	3	3	3	3	3	3	3	3	3	3	3	3
142	98second	Wechat	2024-04-13 10:54:37	3	0	4	0	3	3	4	2	3	3	3	3	4	4	3	4	4	4	5	2	2	2	5	4	3	3	3	4	3	4	3
143	212second	Wechat	2024-04-13 11:08:32	3	0	1	0	2	4	4	5	4	4	3	4	5	4	4	4	3	4	4	4	5	4	2	4	2	4	2	2	4	4	5
144	88second	Smartphone	2024-04-13 11:21:03	2	1	3	0	1	3	3	3	3	3	3	3	3	3	3	3	3	3	3	3	3	3	3	3	3	3	3	3	3	3	3
145	109second	Smartphone	2024-04-13 11:21:20	2	1	3	0	3	5	4	5	5	5	3	3	3	3	5	5	5	5	5	5	4	4	4	3	2	2	5	3	5	5	5
146	92second	Smartphone	2024-04-13 11:21:22	2	1	3	0	3	3	3	3	3	3	3	3	3	3	3	3	3	3	3	3	3	3	3	3	3	3	3	3	3	3	5
147	126second	Smartphone	2024-04-13 11:21:38	2	0	3	0	3	3	3	3	3	3	3	3	3	3	3	3	3	3	4	3	3	3	3	3	3	3	3	3	3	3	3
148	114second	Smartphone	2024-04-13 11:21:46	2	1	3	0	2	3	2	3	3	4	4	4	4	3	4	3	3	3	2	2	3	4	4	5	4	4	4	3	3	3	3
150	162second	Smartphone	2024-04-13 11:22:32	2	1	3	1	4	2	4	4	3	4	5	4	4	4	4	4	4	4	3	4	4	4	3	2	2	2	2	2	4	4	4
151	176second	Smartphone	2024-04-13 11:22:37	2	1	3	0	3	3	3	3	3	3	3	3	3	3	3	3	3	3	3	3	3	3	4	3	3	3	2	2	3	3	3
152	198second	Smartphone	2024-04-13 11:22:54	2	0	3	0	2	3	3	3	4	4	2	1	4	3	3	5	4	3	3	3	5	3	4	5	3	3	3	3	3	3	2
153	200second	Smartphone	2024-04-13 11:22:55	2	1	3	0	3	5	1	5	4	4	3	3	5	5	5	3	5	3	3	4	5	4	3	1	3	1	1	1	5	3	3
154	206second	Smartphone	2024-04-13 11:23:04	2	0	3	0	3	2	2	2	4	4	4	4	4	4	3	3	4	3	3	3	3	3	2	3	3	3	3	3	3	3	4
155	199second	Smartphone	2024-04-13 11:23:09	2	1	3	0	3	4	4	4	4	4	4	4	4	4	4	4	4	4	4	4	4	2	4	2	2	2	2	2	4	4	4
156	222second	Smartphone	2024-04-13 11:23:15	2	0	3	0	3	2	2	2	4	3	3	3	3	2	4	3	4	2	3	2	3	4	2	2	3	3	3	3	2	2	2
157	148second	Smartphone	2024-04-13 11:23:23	2	1	3	1	4	3	3	4	3	3	3	3	4	3	3	3	3	4	4	3	3	3	3	4	3	3	4	2	4	4	5
158	236second	Smartphone	2024-04-13 11:23:26	2	0	3	0	2	1	1	1	4	3	3	2	4	3	4	4	4	3	2	2	4	3	4	4	3	2	3	3	3	3	3
159	239second	Smartphone	2024-04-13 11:23:31	2	1	3	0	3	2	1	1	3	2	3	2	3	3	3	3	3	1	3	3	4	3	4	3	3	2	3	3	3	3	3
160	253second	Smartphone	2024-04-13 11:23:44	2	1	3	0	2	1	2	3	2	3	5	5	5	4	5	5	5	1	5	3	5	4	1	4	1	1	1	1	5	5	5
161	274second	Smartphone	2024-04-13 11:24:22	2	0	3	0	2	3	2	3	3	4	4	4	3	3	4	4	4	4	4	3	4	3	4	2	3	2	2	2	2	3	3
162	318second	Smartphone	2024-04-13 11:24:47	2	1	3	0	2	2	2	3	4	3	3	3	3	3	3	3	4	3	3	3	3	3	4	3	3	2	3	2	3	3	3
163	336second	Smartphone	2024-04-13 11:25:03	2	1	3	0	2	3	2	1	4	4	4	4	4	4	4	4	4	3	3	3	3	3	4	3	3	4	3	3	3	3	3
164	321second	Smartphone	2024-04-13 11:25:03	2	1	3	1	4	2	2	3	4	4	5	4	3	2	3	3	2	2	2	3	3	3	1	1	3	1	1	1	4	3	3
165	168second	Wechat	2024-04-13 11:26:15	1	1	4	1	6	4	2	2	5	4	5	4	5	5	4	5	5	5	5	5	5	5	2	4	1	1	1	1	4	4	4
167	92second	Wechat	2024-04-13 11:35:35	4	0	2	1	4	5	5	5	4	4	4	4	4	4	5	4	4	5	5	5	5	4	5	5	5	5	5	5	4	5	5
168	253second	Smartphone	2024-04-13 11:39:21	2	0	3	0	3	2	2	4	2	3	3	1	4	3	3	2	4	2	2	2	2	3	3	3	5	4	3	3	3	2	3
171	63second	Wechat	2024-04-13 13:07:09	2	1	5	0	1	4	1	1	1	1	5	1	1	1	5	5	1	1	4	2	3	2	3	2	1	3	1	4	3	1	1
174	110second	Smartphone	2024-04-13 17:28:16	2	1	3	0	3	4	3	4	3	3	3	3	3	3	3	3	3	3	3	3	4	4	3	1	1	1	1	1	3	3	3
176	81second	Smartphone	2024-04-13 17:28:23	2	1	3	0	3	3	3	3	3	3	3	3	3	3	3	3	3	3	3	3	3	3	3	3	3	3	3	3	3	3	3
177	107second	Smartphone	2024-04-13 17:28:23	2	1	5	0	2	4	3	4	2	3	4	5	4	3	4	4	5	5	4	4	4	4	1	4	4	3	1	4	4	3	2
179	137second	Smartphone	2024-04-13 17:28:35	2	1	3	0	2	3	3	4	4	4	4	3	3	3	4	4	4	3	3	3	4	3	3	2	2	2	2	2	4	4	3
180	120second	Smartphone	2024-04-13 17:29:06	2	1	3	0	3	4	1	2	3	4	5	4	5	4	3	5	4	2	1	1	2	5	3	4	3	3	3	4	4	4	4
182	173second	Smartphone	2024-04-13 17:29:11	2	1	3	0	3	3	1	3	3	3	3	3	3	3	4	3	4	3	3	3	3	3	4	3	3	3	3	3	3	3	3
183	140second	Smartphone	2024-04-13 17:29:28	2	1	3	0	3	3	3	3	4	3	4	3	2	2	3	3	4	3	3	3	3	3	3	1	3	1	1	1	3	3	3
185	183second	Smartphone	2024-04-13 17:30:13	2	1	3	0	3	3	3	3	3	3	3	3	3	3	3	3	3	3	3	3	3	3	3	1	3	3	3	3	3	3	3
186	244second	Smartphone	2024-04-13 17:30:27	2	1	3	0	3	3	2	2	3	3	4	3	3	3	3	3	3	3	3	2	3	2	2	3	3	3	3	3	2	3	3
188	179second	Smartphone	2024-04-13 17:31:35	2	1	3	0	2	3	3	3	4	3	3	3	3	3	3	3	3	3	3	3	3	3	3	2	3	2	2	2	3	3	3
189	260second	Smartphone	2024-04-13 17:31:40	2	1	3	0	3	1	2	5	5	2	4	2	4	1	3	4	5	4	5	4	5	3	3	4	5	1	5	4	1	4	5
191	113second	Smartphone	2024-04-13 17:31:46	2	1	3	1	4	4	4	4	4	4	4	4	4	4	4	4	4	4	4	4	4	4	4	4	4	4	4	4	4	4	4
192	218second	Wechat	2024-04-13 17:32:04	2	0	5	0	3	3	2	2	4	4	5	3	4	4	3	4	3	3	4	2	3	4	3	2	2	2	2	2	3	3	3
193	316second	Smartphone	2024-04-13 17:32:21	2	1	3	1	4	4	4	4	4	4	4	4	4	4	4	4	4	4	4	4	4	4	4	4	4	4	4	4	4	4	4
194	101second	Smartphone	2024-04-13 17:33:16	2	1	3	0	2	4	4	4	5	4	5	5	1	3	4	4	5	4	4	5	5	4	5	4	3	1	2	2	5	4	4
195	325second	Smartphone	2024-04-13 17:33:31	2	1	3	0	3	2	2	2	3	3	3	3	3	2	3	3	3	2	3	3	3	2	1	1	3	3	3	3	3	3	3
196	372second	Smartphone	2024-04-13 17:34:23	2	1	3	0	3	3	3	3	4	3	4	3	3	3	3	3	3	3	3	3	3	3	3	2	3	3	3	3	3	3	3
197	187second	Smartphone	2024-04-13 17:35:17	2	0	3	0	3	2	2	3	3	3	3	3	4	2	3	3	4	3	3	4	4	4	2	2	3	3	3	2	3	4	3
198	81second	Smartphone	2024-04-13 17:36:40	2	1	3	0	3	3	3	3	3	3	3	3	3	3	3	3	3	3	3	3	3	3	3	3	3	3	3	3	3	3	4
200	159second	Smartphone	2024-04-13 17:36:52	2	1	3	0	3	3	3	3	3	3	4	3	3	3	3	3	3	3	3	3	3	3	3	3	3	3	3	3	3	3	3
201	82second	Smartphone	2024-04-13 17:36:57	2	1	3	1	4	4	4	4	4	4	4	4	4	4	4	4	4	4	4	4	4	4	4	4	4	4	4	4	4	4	4
202	89second	Smartphone	2024-04-13 17:38:30	2	1	3	1	4	4	4	4	4	4	4	4	4	4	4	4	4	4	4	4	4	4	4	4	4	4	4	4	4	4	4
204	75second	Smartphone	2024-04-13 17:41:25	2	1	3	0	3	3	3	3	3	3	3	3	3	3	3	3	3	3	3	3	3	3	3	3	3	3	3	3	3	3	3
207	415second	Smartphone	2024-04-13 18:06:38	2	1	3	0	2	1	1	2	5	1	5	1	1	1	5	4	4	2	4	1	5	4	1	3	3	3	3	3	3	4	2
209	73second	Smartphone	2024-04-13 18:15:45	2	1	3	0	2	1	4	4	4	4	4	4	4	4	4	4	4	2	3	4	4	5	4	1	2	1	2	4	4	4	3
210	3080second	Smartphone	2024-04-13 18:28:56	2	1	3	0	3	3	4	3	3	3	3	4	3	2	2	3	5	3	3	4	3	3	3	3	3	4	4	3	3	3	3
211	131second	Smartphone	2024-04-13 18:32:03	2	0	3	0	3	3	3	3	3	3	3	3	3	3	3	3	3	3	3	3	3	3	3	3	3	3	3	3	3	3	3
213	90second	Smartphone	2024-04-13 19:22:36	2	1	3	0	3	3	3	3	3	3	3	3	3	3	3	3	3	3	3	3	3	3	3	3	3	3	3	3	3	3	3
214	202second	Smartphone	2024-04-13 19:44:20	2	1	3	0	2	4	2	4	4	4	4	4	4	4	4	4	4	4	4	4	4	4	4	4	2	2	2	2	2	4	4
215	82second	Smartphone	2024-04-13 21:53:22	2	1	3	0	3	3	3	3	3	3	3	3	3	3	3	3	3	3	3	3	3	3	3	3	3	3	3	3	3	3	3
216	240second	Smartphone	2024-04-13 23:40:36	2	1	3	0	1	3	2	3	5	3	4	2	3	4	3	3	3	4	5	2	3	2	3	2	4	4	4	3	3	5	3
217	243second	Smartphone	2024-04-14 08:07:05	2	1	3	0	3	3	3	3	3	3	3	3	3	3	3	3	3	3	3	3	3	3	3	3	3	3	3	3	3	3	3
222	60second	Wechat	2024-04-14 10:54:23	2	0	4	1	4	5	2	3	3	3	3	3	3	3	5	5	3	1	3	5	1	4	5	2	5	3	5	1	4	2	3
223	131second	Wechat	2024-04-14 10:55:34	2	0	4	0	2	4	3	2	4	4	4	4	4	3	4	4	4	4	4	3	3	4	2	2	2	1	1	1	4	4	3
229	113second	Wechat	2024-04-15 20:37:53	1	0	2	0	2	4	4	4	4	4	4	3	3	3	4	4	4	4	4	4	4	4	3	4	2	2	2	3	5	5	4
230	91second	Wechat	2024-04-15 20:39:31	3	0	2	0	3	3	3	3	3	3	3	2	2	2	3	3	3	3	3	3	3	3	4	4	3	3	3	4	2	2	2
231	69second	Wechat	2024-04-15 20:45:12	1	0	2	1	4	3	3	3	3	3	3	3	3	3	3	3	3	3	3	3	3	3	5	5	3	3	3	3	5	5	5
232	55second	Wechat	2024-04-15 20:46:10	1	1	1	1	4	3	3	3	3	3	3	5	5	5	3	3	3	3	3	3	3	3	3	3	3	3	3	3	5	5	5
233	49second	Wechat	2024-04-15 20:47:03	1	0	1	1	4	3	3	3	3	3	3	3	3	3	3	3	3	3	3	3	3	3	3	3	3	3	3	5	5	5	5
234	75second	Wechat	2024-04-15 21:11:13	3	0	1	1	4	4	4	4	4	4	4	5	5	5	4	4	4	4	4	4	4	4	1	1	1	1	1	1	5	5	5
235	60second	Wechat	2024-04-15 21:12:16	1	0	1	0	2	4	4	4	4	4	4	5	5	5	3	4	3	4	3	3	4	3	1	1	1	1	1	1	5	4	5
236	71second	Wechat	2024-04-15 21:13:32	1	0	2	1	4	4	4	4	4	4	4	5	5	4	4	4	4	4	3	4	4	4	4	2	1	1	2	1	4	4	5
237	430second	Wechat	2024-04-16 13:29:14	1	1	5	1	4	4	3	4	4	2	4	4	4	5	4	5	3	4	4	4	4	4	3	2	4	4	4	4	4	4	5
238	82second	Wechat	2024-04-17 12:42:24	1	0	1	1	4	4	4	4	2	3	3	5	5	5	3	3	3	3	4	4	4	4	3	3	1	1	1	1	5	5	5
239	284second	Wechat	2024/4/5 16:23:48	1	0	2	0	2	4	4	4	2	4	4	3	5	4	5	4	4	4	4	4	4	5	2	2	4	2	4	3	5	3	4
240	327second	Wechat	2024/4/5 16:28:48	1	1	4	1	4	4	5	5	4	5	4	4	4	3	4	4	4	4	4	4	4	4	5	3	1	1	1	1	5	5	5
1	349second	Smartphone	2024-03-24 11:26:12	1	1	4	1	4	2	4	4	4	2	2	2	5	4	4	2	4	3	3	4	4	4	4	2	2	2	2	2	4	4	5
2	581second	Smartphone	2024-03-24 11:28:56	1	0	4	0	2	4	4	4	4	4	5	3	3	3	5	4	4	4	3	3	4	4	2	2	2	2	3	2	4	4	4
3	198second	Wechat	2024-03-24 11:39:47	1	1	4	0	3	5	5	5	5	5	4	4	5	5	4	4	5	5	5	5	4	4	5	4	2	3	2	3	3	4	4
4	178second	Smartphone	2024-03-24 11:42:06	3	1	1	0	3	3	3	4	4	3	4	3	4	4	5	4	5	3	4	4	3	3	2	5	3	4	3	4	2	2	3
5	392second	Wechat	2024-03-24 11:42:52	1	0	2	1	4	2	3	3	3	3	3	2	3	3	4	2	3	4	5	3	3	3	3	3	3	4	5	4	4	5	5
6	588second	Smartphone	2024-03-24 11:49:03	1	1	3	0	2	3	3	4	4	4	4	4	4	4	4	4	4	4	4	4	4	4	2	2	2	2	3	3	5	3	4
7	1100second	Wechat	2024-03-24 16:30:39	3	0	3	0	3	5	5	5	4	5	4	5	5	5	5	4	4	5	5	5	3	3	4	4	2	3	4	4	4	5	4
8	386second	Wechat	2024-03-24 16:40:10	3	1	2	0	3	4	4	5	5	5	4	5	5	5	5	4	5	5	4	3	3	3	4	4	3	4	3	3	3	4	5
9	200second	Wechat	2024-03-24 17:13:36	1	1	4	1	5	5	5	5	5	5	5	5	5	5	5	5	5	5	5	5	5	5	2	2	1	1	1	1	5	5	5
11	294second	Wechat	2024-03-28 15:51:55	3	1	2	1	4	4	5	5	5	4	3	5	5	5	4	4	5	5	5	5	5	5	1	1	2	4	3	4	4	5	4
1	121second	Smartphone	2024-03-25 12:21:10	1	0	4	1	5	4	5	4	5	5	5	4	4	4	5	5	5	4	4	4	4	4	2	2	2	2	2	2	5	4	5
2	227second	Smartphone	2024-03-25 12:27:27	3	1	4	0	2	4	5	4	3	4	3	3	4	4	5	4	5	3	4	4	4	4	3	5	2	3	2	3	4	3	3
3	139second	Smartphone	2024-03-25 13:23:43	1	1	3	0	3	3	3	5	3	4	4	3	5	4	5	3	5	3	4	3	4	4	1	1	2	2	2	2	5	4	5
4	149second	Smartphone	2024-03-25 22:03:06	1	0	4	0	2	5	5	4	4	4	4	4	3	3	5	4	5	4	3	5	4	4	3	2	2	3	2	3	4	4	4
5	296second	Smartphone	2024-03-25 22:35:58	1	1	5	1	4	2	2	4	4	4	4	3	5	4	4	4	5	4	4	3	2	4	4	4	3	2	2	2	4	2	4
6	81second	Smartphone	2024-03-25 22:49:01	3	1	1	0	3	3	1	1	3	3	3	3	3	3	3	3	3	3	3	3	2	4	2	5	3	3	3	3	3	4	2
7	1222second	Smartphone	2024-03-26 15:41:57	3	0	4	0	2	4	4	4	4	5	4	3	4	5	5	3	4	4	4	5	5	5	2	2	1	2	1	1	4	5	5
8	734second	Wechat	2024-03-26 16:29:26	1	0	4	1	5	4	4	5	5	5	4	4	5	5	5	5	4	5	5	5	5	4	1	1	1	1	1	1	5	5	5
1	121second	Smartphone	2024-03-25 12:21:10	1	0	4	1	5	4	5	4	5	5	5	4	4	4	5	5	5	4	4	4	4	4	2	2	2	2	2	2	5	4	5
2	227second	Smartphone	2024-03-25 12:27:27	3	1	4	0	2	4	5	4	3	4	3	3	4	4	5	4	5	3	4	4	4	4	3	5	2	3	2	3	4	3	3
3	139second	Smartphone	2024-03-25 13:23:43	1	1	3	0	3	3	3	5	3	4	4	3	5	4	5	3	5	3	4	3	4	4	1	1	2	2	2	2	5	4	5
4	149second	Smartphone	2024-03-25 22:03:06	1	0	4	0	2	5	5	4	4	4	4	4	3	3	5	4	5	4	3	5	4	4	3	2	2	3	2	3	4	4	4
5	296second	Smartphone	2024-03-25 22:35:58	1	1	5	1	4	2	2	4	4	4	4	3	5	4	4	4	5	4	4	3	2	4	4	4	3	2	2	2	4	2	4
6	81second	Smartphone	2024-03-25 22:49:01	3	1	1	0	3	3	1	1	3	3	3	3	3	3	3	3	3	3	3	3	2	4	2	5	3	3	3	3	3	4	2
7	1222second	Smartphone	2024-03-26 15:41:57	3	0	4	0	2	4	4	4	4	5	4	3	4	5	5	3	4	4	4	5	5	5	2	2	1	2	1	1	4	5	5
8	734second	Wechat	2024-03-26 16:29:26	1	0	4	1	5	4	4	5	5	5	4	4	5	5	5	5	4	5	5	5	5	4	1	1	1	1	1	1	5	5	5
1	121second	Smartphone	2024-03-25 12:21:10	1	0	4	1	5	4	5	4	5	5	5	4	4	4	5	5	5	4	4	4	4	4	2	2	2	2	2	2	5	4	5
2	227second	Smartphone	2024-03-25 12:27:27	3	1	4	0	2	4	5	4	3	4	3	3	4	4	5	4	5	3	4	4	4	4	3	5	2	3	2	3	4	3	3
3	139second	Smartphone	2024-03-25 13:23:43	1	1	3	0	3	3	3	5	3	4	4	3	5	4	5	3	5	3	4	3	4	4	1	1	2	2	2	2	5	4	5
4	149second	Smartphone	2024-03-25 22:03:06	1	0	4	0	2	5	5	4	4	4	4	4	3	3	5	4	5	4	3	5	4	4	3	2	2	3	2	3	4	4	4
5	296second	Smartphone	2024-03-25 22:35:58	1	1	5	1	4	2	2	4	4	4	4	3	5	4	4	4	5	4	4	3	2	4	4	4	3	2	2	2	4	2	4
6	81second	Smartphone	2024-03-25 22:49:01	3	1	1	0	3	3	1	1	3	3	3	3	3	3	3	3	3	3	3	3	2	4	2	5	3	3	3	3	3	4	2
7	1222second	Smartphone	2024-03-26 15:41:57	3	0	4	0	2	4	4	4	4	5	4	3	4	5	5	3	4	4	4	5	5	5	2	2	1	2	1	1	4	5	5
8	734second	Wechat	2024-03-26 16:29:26	1	0	4	1	5	4	4	5	5	5	4	4	5	5	5	5	4	5	5	5	5	4	1	1	1	1	1	1	5	5	5
1	121second	Smartphone	2024-03-25 12:21:10	1	0	4	1	5	4	5	4	5	5	5	4	4	4	5	5	5	4	4	4	4	4	2	2	2	2	2	2	5	4	5
2	227second	Smartphone	2024-03-25 12:27:27	3	1	4	0	2	4	5	4	3	4	3	3	4	4	5	4	5	3	4	4	4	4	3	5	2	3	2	3	4	3	3
3	139second	Smartphone	2024-03-25 13:23:43	1	1	3	0	3	3	3	5	3	4	4	3	5	4	5	3	5	3	4	3	4	4	1	1	2	2	2	2	5	4	5
4	149second	Smartphone	2024-03-25 22:03:06	1	0	4	0	2	5	5	4	4	4	4	4	3	3	5	4	5	4	3	5	4	4	3	2	2	3	2	3	4	4	4
5	296second	Smartphone	2024-03-25 22:35:58	1	1	5	1	4	2	2	4	4	4	4	3	5	4	4	4	5	4	4	3	2	4	4	4	3	2	2	2	4	2	4
6	81second	Smartphone	2024-03-25 22:49:01	3	1	1	0	3	3	1	1	3	3	3	3	3	3	3	3	3	3	3	3	2	4	2	5	3	3	3	3	3	4	2
7	1222second	Smartphone	2024-03-26 15:41:57	3	0	4	0	2	4	4	4	4	5	4	3	4	5	5	3	4	4	4	5	5	5	2	2	1	2	1	1	4	5	5
8	734second	Wechat	2024-03-26 16:29:26	1	0	4	1	5	4	4	5	5	5	4	4	5	5	5	5	4	5	5	5	5	4	1	1	1	1	1	1	5	5	5
1	121second	Smartphone	2024-03-25 12:21:10	1	0	4	1	5	4	5	4	5	5	5	4	4	4	5	5	5	4	4	4	4	4	2	2	2	2	2	2	5	4	5
2	227second	Smartphone	2024-03-25 12:27:27	3	1	4	0	2	4	5	4	3	4	3	3	4	4	5	4	5	3	4	4	4	4	3	5	2	3	2	3	4	3	3
3	139second	Smartphone	2024-03-25 13:23:43	1	1	3	0	3	3	3	5	3	4	4	3	5	4	5	3	5	3	4	3	4	4	1	1	2	2	2	2	5	4	5
4	149second	Smartphone	2024-03-25 22:03:06	1	0	4	0	2	5	5	4	4	4	4	4	3	3	5	4	5	4	3	5	4	4	3	2	2	3	2	3	4	4	4
5	296second	Smartphone	2024-03-25 22:35:58	1	1	5	1	4	2	2	4	4	4	4	3	5	4	4	4	5	4	4	3	2	4	4	4	3	2	2	2	4	2	4
6	81second	Smartphone	2024-03-25 22:49:01	3	1	1	0	3	3	1	1	3	3	3	3	3	3	3	3	3	3	3	3	2	4	2	5	3	3	3	3	3	4	2
7	1222second	Smartphone	2024-03-26 15:41:57	3	0	4	0	2	4	4	4	4	5	4	3	4	5	5	3	4	4	4	5	5	5	2	2	1	2	1	1	4	5	5
8	734second	Wechat	2024-03-26 16:29:26	1	0	4	1	5	4	4	5	5	5	4	4	5	5	5	5	4	5	5	5	5	4	1	1	1	1	1	1	5	5	5
3	139second	Smartphone	2024-03-25 13:23:43	1	1	3	0	3	3	3	5	3	4	4	3	5	4	5	3	5	3	4	3	4	4	1	1	2	2	2	2	5	4	5
1	349second	Smartphone	2024-03-24 11:26:12	1	1	4	1	4	2	4	4	4	2	2	2	5	4	4	2	4	3	3	4	4	4	4	2	2	2	2	2	4	4	5
2	581second	Smartphone	2024-03-24 11:28:56	1	0	4	0	2	4	4	4	4	4	5	3	3	3	5	4	4	4	3	3	4	4	2	2	2	2	3	2	4	4	4
3	198second	Wechat	2024-03-24 11:39:47	1	1	4	0	3	5	5	5	5	5	4	4	5	5	4	4	5	5	5	5	4	4	5	4	2	3	2	3	3	4	4
4	178second	Smartphone	2024-03-24 11:42:06	3	1	1	0	3	3	3	4	4	3	4	3	4	4	5	4	5	3	4	4	3	3	2	5	3	4	3	4	2	2	3
5	392second	Wechat	2024-03-24 11:42:52	1	0	2	1	4	2	3	3	3	3	3	2	3	3	4	2	3	4	5	3	3	3	3	3	3	4	5	4	4	5	5
6	588second	Smartphone	2024-03-24 11:49:03	1	1	3	0	2	3	3	4	4	4	4	4	4	4	4	4	4	4	4	4	4	4	2	2	2	2	3	3	5	3	4
7	1100second	Wechat	2024-03-24 16:30:39	3	0	3	0	3	5	5	5	4	5	4	5	5	5	5	4	4	5	5	5	3	3	4	4	2	3	4	4	4	5	4
8	386second	Wechat	2024-03-24 16:40:10	3	1	2	0	3	4	4	5	5	5	4	5	5	5	5	4	5	5	4	3	3	3	4	4	3	4	3	3	3	4	5
9	200second	Wechat	2024-03-24 17:13:36	1	1	4	1	5	5	5	5	5	5	5	5	5	5	5	5	5	5	5	5	5	5	2	2	1	1	1	1	5	5	5
11	294second	Wechat	2024-03-28 15:51:55	3	1	2	1	4	4	5	5	5	4	3	5	5	5	4	4	5	5	5	5	5	5	1	1	2	4	3	4	4	5	4
1	349second	Smartphone	2024-03-24 11:26:12	1	1	4	1	4	2	4	4	4	2	2	2	5	4	4	2	4	3	3	4	4	4	4	2	2	2	2	2	4	4	5
2	581second	Smartphone	2024-03-24 11:28:56	1	0	4	0	2	4	4	4	4	4	5	3	3	3	5	4	4	4	3	3	4	4	2	2	2	2	3	2	4	4	4
3	198second	Wechat	2024-03-24 11:39:47	1	1	4	0	3	5	5	5	5	5	4	4	5	5	4	4	5	5	5	5	4	4	5	4	2	3	2	3	3	4	4
4	178second	Smartphone	2024-03-24 11:42:06	3	1	1	0	3	3	3	4	4	3	4	3	4	4	5	4	5	3	4	4	3	3	2	5	3	4	3	4	2	2	3
5	392second	Wechat	2024-03-24 11:42:52	1	0	2	1	4	2	3	3	3	3	3	2	3	3	4	2	3	4	5	3	3	3	3	3	3	4	5	4	4	5	5
6	588second	Smartphone	2024-03-24 11:49:03	1	1	3	0	2	3	3	4	4	4	4	4	4	4	4	4	4	4	4	4	4	4	2	2	2	2	3	3	5	3	4
7	1100second	Wechat	2024-03-24 16:30:39	3	0	3	0	3	5	5	5	4	5	4	5	5	5	5	4	4	5	5	5	3	3	4	4	2	3	4	4	4	5	4
8	386second	Wechat	2024-03-24 16:40:10	3	1	2	0	3	4	4	5	5	5	4	5	5	5	5	4	5	5	4	3	3	3	4	4	3	4	3	3	3	4	5
9	200second	Wechat	2024-03-24 17:13:36	1	1	4	1	5	5	5	5	5	5	5	5	5	5	5	5	5	5	5	5	5	5	2	2	1	1	1	1	5	5	5
11	294second	Wechat	2024-03-28 15:51:55	3	1	2	1	4	4	5	5	5	4	3	5	5	5	4	4	5	5	5	5	5	5	1	1	2	4	3	4	4	5	4
1	349second	Smartphone	2024-03-24 11:26:12	1	1	4	1	4	2	4	4	4	2	2	2	5	4	4	2	4	3	3	4	4	4	4	2	2	2	2	2	4	4	5
2	581second	Smartphone	2024-03-24 11:28:56	1	0	4	0	2	4	4	4	4	4	5	3	3	3	5	4	4	4	3	3	4	4	2	2	2	2	3	2	4	4	4
3	198second	Wechat	2024-03-24 11:39:47	1	1	4	0	3	5	5	5	5	5	4	4	5	5	4	4	5	5	5	5	4	4	5	4	2	3	2	3	3	4	4
4	178second	Smartphone	2024-03-24 11:42:06	3	1	1	0	3	3	3	4	4	3	4	3	4	4	5	4	5	3	4	4	3	3	2	5	3	4	3	4	2	2	3
5	392second	Wechat	2024-03-24 11:42:52	1	0	2	1	4	2	3	3	3	3	3	2	3	3	4	2	3	4	5	3	3	3	3	3	3	4	5	4	4	5	5
6	588second	Smartphone	2024-03-24 11:49:03	1	1	3	0	2	3	3	4	4	4	4	4	4	4	4	4	4	4	4	4	4	4	2	2	2	2	3	3	5	3	4
7	1100second	Wechat	2024-03-24 16:30:39	3	0	3	0	3	5	5	5	4	5	4	5	5	5	5	4	4	5	5	5	3	3	4	4	2	3	4	4	4	5	4
8	386second	Wechat	2024-03-24 16:40:10	3	1	2	0	3	4	4	5	5	5	4	5	5	5	5	4	5	5	4	3	3	3	4	4	3	4	3	3	3	4	5
9	200second	Wechat	2024-03-24 17:13:36	1	1	4	1	5	5	5	5	5	5	5	5	5	5	5	5	5	5	5	5	5	5	2	2	1	1	1	1	5	5	5
11	294second	Wechat	2024-03-28 15:51:55	3	1	2	1	4	4	5	5	5	4	3	5	5	5	4	4	5	5	5	5	5	5	1	1	2	4	3	4	4	5	4
1	121second	Smartphone	2024-03-25 12:21:10	1	0	4	1	5	4	5	4	5	5	5	4	4	4	5	5	5	4	4	4	4	4	2	2	2	2	2	2	5	4	5
2	227second	Smartphone	2024-03-25 12:27:27	3	1	4	0	2	4	5	4	3	4	3	3	4	4	5	4	5	3	4	4	4	4	3	5	2	3	2	3	4	3	3
3	139second	Smartphone	2024-03-25 13:23:43	1	1	3	0	3	3	3	5	3	4	4	3	5	4	5	3	5	3	4	3	4	4	1	1	2	2	2	2	5	4	5
4	149second	Smartphone	2024-03-25 22:03:06	1	0	4	0	2	5	5	4	4	4	4	4	3	3	5	4	5	4	3	5	4	4	3	2	2	3	2	3	4	4	4
5	296second	Smartphone	2024-03-25 22:35:58	1	1	5	1	4	2	2	4	4	4	4	3	5	4	4	4	5	4	4	3	2	4	4	4	3	2	2	2	4	2	4
6	81second	Smartphone	2024-03-25 22:49:01	3	1	1	0	3	3	1	1	3	3	3	3	3	3	3	3	3	3	3	3	2	4	2	5	3	3	3	3	3	4	2
7	1222second	Smartphone	2024-03-26 15:41:57	3	0	4	0	2	4	4	4	4	5	4	3	4	5	5	3	4	4	4	5	5	5	2	2	1	2	1	1	4	5	5
8	734second	Wechat	2024-03-26 16:29:26	1	0	4	1	5	4	4	5	5	5	4	4	5	5	5	5	4	5	5	5	5	4	1	1	1	1	1	1	5	5	5
1	121second	Smartphone	2024-03-25 12:21:10	1	0	4	1	5	4	5	4	5	5	5	4	4	4	5	5	5	4	4	4	4	4	2	2	2	2	2	2	5	4	5
2	227second	Smartphone	2024-03-25 12:27:27	3	1	4	0	2	4	5	4	3	4	3	3	4	4	5	4	5	3	4	4	4	4	3	5	2	3	2	3	4	3	3
3	139second	Smartphone	2024-03-25 13:23:43	1	1	3	0	3	3	3	5	3	4	4	3	5	4	5	3	5	3	4	3	4	4	1	1	2	2	2	2	5	4	5
4	149second	Smartphone	2024-03-25 22:03:06	1	0	4	0	2	5	5	4	4	4	4	4	3	3	5	4	5	4	3	5	4	4	3	2	2	3	2	3	4	4	4
5	296second	Smartphone	2024-03-25 22:35:58	1	1	5	1	4	2	2	4	4	4	4	3	5	4	4	4	5	4	4	3	2	4	4	4	3	2	2	2	4	2	4
6	81second	Smartphone	2024-03-25 22:49:01	3	1	1	0	3	3	1	1	3	3	3	3	3	3	3	3	3	3	3	3	2	4	2	5	3	3	3	3	3	4	2
7	1222second	Smartphone	2024-03-26 15:41:57	3	0	4	0	2	4	4	4	4	5	4	3	4	5	5	3	4	4	4	5	5	5	2	2	1	2	1	1	4	5	5
8	734second	Wechat	2024-03-26 16:29:26	1	0	4	1	5	4	4	5	5	5	4	4	5	5	5	5	4	5	5	5	5	4	1	1	1	1	1	1	5	5	5
1	121second	Smartphone	2024-03-25 12:21:10	1	0	4	1	5	4	5	4	5	5	5	4	4	4	5	5	5	4	4	4	4	4	2	2	2	2	2	2	5	4	5
2	227second	Smartphone	2024-03-25 12:27:27	3	1	4	0	2	4	5	4	3	4	3	3	4	4	5	4	5	3	4	4	4	4	3	5	2	3	2	3	4	3	3
3	139second	Smartphone	2024-03-25 13:23:43	1	1	3	0	3	3	3	5	3	4	4	3	5	4	5	3	5	3	4	3	4	4	1	1	2	2	2	2	5	4	5
4	149second	Smartphone	2024-03-25 22:03:06	1	0	4	0	2	5	5	4	4	4	4	4	3	3	5	4	5	4	3	5	4	4	3	2	2	3	2	3	4	4	4
5	296second	Smartphone	2024-03-25 22:35:58	1	1	5	1	4	2	2	4	4	4	4	3	5	4	4	4	5	4	4	3	2	4	4	4	3	2	2	2	4	2	4
6	81second	Smartphone	2024-03-25 22:49:01	3	1	1	0	3	3	1	1	3	3	3	3	3	3	3	3	3	3	3	3	2	4	2	5	3	3	3	3	3	4	2
7	1222second	Smartphone	2024-03-26 15:41:57	3	0	4	0	2	4	4	4	4	5	4	3	4	5	5	3	4	4	4	5	5	5	2	2	1	2	1	1	4	5	5
8	734second	Wechat	2024-03-26 16:29:26	1	0	4	1	5	4	4	5	5	5	4	4	5	5	5	5	4	5	5	5	5	4	1	1	1	1	1	1	5	5	5
1	121second	Smartphone	2024-03-25 12:21:10	1	0	4	1	5	4	5	4	5	5	5	4	4	4	5	5	5	4	4	4	4	4	2	2	2	2	2	2	5	4	5
2	227second	Smartphone	2024-03-25 12:27:27	3	1	4	0	2	4	5	4	3	4	3	3	4	4	5	4	5	3	4	4	4	4	3	5	2	3	2	3	4	3	3
3	139second	Smartphone	2024-03-25 13:23:43	1	1	3	0	3	3	3	5	3	4	4	3	5	4	5	3	5	3	4	3	4	4	1	1	2	2	2	2	5	4	5
4	149second	Smartphone	2024-03-25 22:03:06	1	0	4	0	2	5	5	4	4	4	4	4	3	3	5	4	5	4	3	5	4	4	3	2	2	3	2	3	4	4	4
5	296second	Smartphone	2024-03-25 22:35:58	1	1	5	1	4	2	2	4	4	4	4	3	5	4	4	4	5	4	4	3	2	4	4	4	3	2	2	2	4	2	4
6	81second	Smartphone	2024-03-25 22:49:01	3	1	1	0	3	3	1	1	3	3	3	3	3	3	3	3	3	3	3	3	2	4	2	5	3	3	3	3	3	4	2
7	1222second	Smartphone	2024-03-26 15:41:57	3	0	4	0	2	4	4	4	4	5	4	3	4	5	5	3	4	4	4	5	5	5	2	2	1	2	1	1	4	5	5
8	734second	Wechat	2024-03-26 16:29:26	1	0	4	1	5	4	4	5	5	5	4	4	5	5	5	5	4	5	5	5	5	4	1	1	1	1	1	1	5	5	5
1	121second	Smartphone	2024-03-25 12:21:10	1	0	4	1	5	4	5	4	5	5	5	4	4	4	5	5	5	4	4	4	4	4	2	2	2	2	2	2	5	4	5
2	227second	Smartphone	2024-03-25 12:27:27	3	1	4	0	2	4	5	4	3	4	3	3	4	4	5	4	5	3	4	4	4	4	3	5	2	3	2	3	4	3	3
3	139second	Smartphone	2024-03-25 13:23:43	1	1	3	0	3	3	3	5	3	4	4	3	5	4	5	3	5	3	4	3	4	4	1	1	2	2	2	2	5	4	5
4	149second	Smartphone	2024-03-25 22:03:06	1	0	4	0	2	5	5	4	4	4	4	4	3	3	5	4	5	4	3	5	4	4	3	2	2	3	2	3	4	4	4
5	296second	Smartphone	2024-03-25 22:35:58	1	1	5	1	4	2	2	4	4	4	4	3	5	4	4	4	5	4	4	3	2	4	4	4	3	2	2	2	4	2	4
6	81second	Smartphone	2024-03-25 22:49:01	3	1	1	0	3	3	1	1	3	3	3	3	3	3	3	3	3	3	3	3	2	4	2	5	3	3	3	3	3	4	2
7	1222second	Smartphone	2024-03-26 15:41:57	3	0	4	0	2	4	4	4	4	5	4	3	4	5	5	3	4	4	4	5	5	5	2	2	1	2	1	1	4	5	5
8	734second	Wechat	2024-03-26 16:29:26	1	0	4	1	5	4	4	5	5	5	4	4	5	5	5	5	4	5	5	5	5	4	1	1	1	1	1	1	5	5	5
239	284second	Wechat	2024/4/5 16:23:48	1	0	2	0	2	4	4	4	2	4	4	3	5	4	5	4	4	4	4	4	4	5	2	2	4	2	4	3	5	3	4
240	327second	Wechat	2024/4/5 16:28:48	1	1	4	1	4	4	5	5	4	5	4	4	4	3	4	4	4	4	4	4	4	4	5	3	1	1	1	1	5	5	5
239	284second	Wechat	2024/4/5 16:23:48	1	0	2	0	2	4	4	4	2	4	4	3	5	4	5	4	4	4	4	4	4	5	2	2	4	2	4	3	5	3	4
240	327second	Wechat	2024/4/5 16:28:48	1	1	4	1	4	4	5	5	4	5	4	4	4	3	4	4	4	4	4	4	4	4	5	3	1	1	1	1	5	5	5
1	121second	Smartphone	2024-03-25 12:21:10	1	0	4	1	5	4	5	4	5	5	5	4	4	4	5	5	5	4	4	4	4	4	2	2	2	2	2	2	5	4	5
2	227second	Smartphone	2024-03-25 12:27:27	3	1	4	0	2	4	5	4	3	4	3	3	4	4	5	4	5	3	4	4	4	4	3	5	2	3	2	3	4	3	3
3	139second	Smartphone	2024-03-25 13:23:43	1	1	3	0	3	3	3	5	3	4	4	3	5	4	5	3	5	3	4	3	4	4	1	1	2	2	2	2	5	4	5
4	149second	Smartphone	2024-03-25 22:03:06	1	0	4	0	2	5	5	4	4	4	4	4	3	3	5	4	5	4	3	5	4	4	3	2	2	3	2	3	4	4	4
5	296second	Smartphone	2024-03-25 22:35:58	1	1	5	1	4	2	2	4	4	4	4	3	5	4	4	4	5	4	4	3	2	4	4	4	3	2	2	2	4	2	4
6	81second	Smartphone	2024-03-25 22:49:01	3	1	1	0	3	3	1	1	3	3	3	3	3	3	3	3	3	3	3	3	2	4	2	5	3	3	3	3	3	4	2
7	1222second	Smartphone	2024-03-26 15:41:57	3	0	4	0	2	4	4	4	4	5	4	3	4	5	5	3	4	4	4	5	5	5	2	2	1	2	1	1	4	5	5
8	734second	Wechat	2024-03-26 16:29:26	1	0	4	1	5	4	4	5	5	5	4	4	5	5	5	5	4	5	5	5	5	4	1	1	1	1	1	1	5	5	5
1	121second	Smartphone	2024-03-25 12:21:10	1	0	4	1	5	4	5	4	5	5	5	4	4	4	5	5	5	4	4	4	4	4	2	2	2	2	2	2	5	4	5
2	227second	Smartphone	2024-03-25 12:27:27	3	1	4	0	2	4	5	4	3	4	3	3	4	4	5	4	5	3	4	4	4	4	3	5	2	3	2	3	4	3	3
3	139second	Smartphone	2024-03-25 13:23:43	1	1	3	0	3	3	3	5	3	4	4	3	5	4	5	3	5	3	4	3	4	4	1	1	2	2	2	2	5	4	5
4	149second	Smartphone	2024-03-25 22:03:06	1	0	4	0	2	5	5	4	4	4	4	4	3	3	5	4	5	4	3	5	4	4	3	2	2	3	2	3	4	4	4
5	296second	Smartphone	2024-03-25 22:35:58	1	1	5	1	4	2	2	4	4	4	4	3	5	4	4	4	5	4	4	3	2	4	4	4	3	2	2	2	4	2	4
6	81second	Smartphone	2024-03-25 22:49:01	3	1	1	0	3	3	1	1	3	3	3	3	3	3	3	3	3	3	3	3	2	4	2	5	3	3	3	3	3	4	2
7	1222second	Smartphone	2024-03-26 15:41:57	3	0	4	0	2	4	4	4	4	5	4	3	4	5	5	3	4	4	4	5	5	5	2	2	1	2	1	1	4	5	5
8	734second	Wechat	2024-03-26 16:29:26	1	0	4	1	5	4	4	5	5	5	4	4	5	5	5	5	4	5	5	5	5	4	1	1	1	1	1	1	5	5	5
1	121second	Smartphone	2024-03-25 12:21:10	1	0	4	1	5	4	5	4	5	5	5	4	4	4	5	5	5	4	4	4	4	4	2	2	2	2	2	2	5	4	5
2	227second	Smartphone	2024-03-25 12:27:27	3	1	4	0	2	4	5	4	3	4	3	3	4	4	5	4	5	3	4	4	4	4	3	5	2	3	2	3	4	3	3
3	139second	Smartphone	2024-03-25 13:23:43	1	1	3	0	3	3	3	5	3	4	4	3	5	4	5	3	5	3	4	3	4	4	1	1	2	2	2	2	5	4	5
4	149second	Smartphone	2024-03-25 22:03:06	1	0	4	0	2	5	5	4	4	4	4	4	3	3	5	4	5	4	3	5	4	4	3	2	2	3	2	3	4	4	4
5	296second	Smartphone	2024-03-25 22:35:58	1	1	5	1	4	2	2	4	4	4	4	3	5	4	4	4	5	4	4	3	2	4	4	4	3	2	2	2	4	2	4
6	81second	Smartphone	2024-03-25 22:49:01	3	1	1	0	3	3	1	1	3	3	3	3	3	3	3	3	3	3	3	3	2	4	2	5	3	3	3	3	3	4	2
7	1222second	Smartphone	2024-03-26 15:41:57	3	0	4	0	2	4	4	4	4	5	4	3	4	5	5	3	4	4	4	5	5	5	2	2	1	2	1	1	4	5	5
8	734second	Wechat	2024-03-26 16:29:26	1	0	4	1	5	4	4	5	5	5	4	4	5	5	5	5	4	5	5	5	5	4	1	1	1	1	1	1	5	5	5
1	121second	Smartphone	2024-03-25 12:21:10	1	0	4	1	5	4	5	4	5	5	5	4	4	4	5	5	5	4	4	4	4	4	2	2	2	2	2	2	5	4	5
2	227second	Smartphone	2024-03-25 12:27:27	3	1	4	0	2	4	5	4	3	4	3	3	4	4	5	4	5	3	4	4	4	4	3	5	2	3	2	3	4	3	3
3	139second	Smartphone	2024-03-25 13:23:43	1	1	3	0	3	3	3	5	3	4	4	3	5	4	5	3	5	3	4	3	4	4	1	1	2	2	2	2	5	4	5
4	149second	Smartphone	2024-03-25 22:03:06	1	0	4	0	2	5	5	4	4	4	4	4	3	3	5	4	5	4	3	5	4	4	3	2	2	3	2	3	4	4	4
5	296second	Smartphone	2024-03-25 22:35:58	1	1	5	1	4	2	2	4	4	4	4	3	5	4	4	4	5	4	4	3	2	4	4	4	3	2	2	2	4	2	4
6	81second	Smartphone	2024-03-25 22:49:01	3	1	1	0	3	3	1	1	3	3	3	3	3	3	3	3	3	3	3	3	2	4	2	5	3	3	3	3	3	4	2
7	1222second	Smartphone	2024-03-26 15:41:57	3	0	4	0	2	4	4	4	4	5	4	3	4	5	5	3	4	4	4	5	5	5	2	2	1	2	1	1	4	5	5
8	734second	Wechat	2024-03-26 16:29:26	1	0	4	1	5	4	4	5	5	5	4	4	5	5	5	5	4	5	5	5	5	4	1	1	1	1	1	1	5	5	5
8	734second	Wechat	2024-03-26 16:29:26	1	0	4	1	5	4	4	5	5	5	4	4	5	5	5	5	4	5	5	5	5	4	1	1	1	1	1	1	5	5	5
239	284second	Wechat	2024/4/5 16:23:48	1	0	2	0	2	4	4	4	2	4	4	3	5	4	5	4	4	4	4	4	4	5	2	2	4	2	4	3	5	3	4
240	327second	Wechat	2024/4/5 16:28:48	1	1	4	1	4	4	5	5	4	5	4	4	4	3	4	4	4	4	4	4	4	4	5	3	1	1	1	1	5	5	5
239	284second	Wechat	2024/4/5 16:23:48	1	0	2	0	2	4	4	4	2	4	4	3	5	4	5	4	4	4	4	4	4	5	2	2	4	2	4	3	5	3	4
240	327second	Wechat	2024/4/5 16:28:48	1	1	4	1	4	4	5	5	4	5	4	4	4	3	4	4	4	4	4	4	4	4	5	3	1	1	1	1	5	5	5
1	121second	Smartphone	2024-03-25 12:21:10	1	0	4	1	5	4	5	4	5	5	5	4	4	4	5	5	5	4	4	4	4	4	2	2	2	2	2	2	5	4	5
2	227second	Smartphone	2024-03-25 12:27:27	3	1	4	0	2	4	5	4	3	4	3	3	4	4	5	4	5	3	4	4	4	4	3	5	2	3	2	3	4	3	3
3	139second	Smartphone	2024-03-25 13:23:43	1	1	3	0	3	3	3	5	3	4	4	3	5	4	5	3	5	3	4	3	4	4	1	1	2	2	2	2	5	4	5
4	149second	Smartphone	2024-03-25 22:03:06	1	0	4	0	2	5	5	4	4	4	4	4	3	3	5	4	5	4	3	5	4	4	3	2	2	3	2	3	4	4	4
5	296second	Smartphone	2024-03-25 22:35:58	1	1	5	1	4	2	2	4	4	4	4	3	5	4	4	4	5	4	4	3	2	4	4	4	3	2	2	2	4	2	4
6	81second	Smartphone	2024-03-25 22:49:01	3	1	1	0	3	3	1	1	3	3	3	3	3	3	3	3	3	3	3	3	2	4	2	5	3	3	3	3	3	4	2
7	1222second	Smartphone	2024-03-26 15:41:57	3	0	4	0	2	4	4	4	4	5	4	3	4	5	5	3	4	4	4	5	5	5	2	2	1	2	1	1	4	5	5
8	734second	Wechat	2024-03-26 16:29:26	1	0	4	1	5	4	4	5	5	5	4	4	5	5	5	5	4	5	5	5	5	4	1	1	1	1	1	1	5	5	5
1	121second	Smartphone	2024-03-25 12:21:10	1	0	4	1	5	4	5	4	5	5	5	4	4	4	5	5	5	4	4	4	4	4	2	2	2	2	2	2	5	4	5
2	227second	Smartphone	2024-03-25 12:27:27	3	1	4	0	2	4	5	4	3	4	3	3	4	4	5	4	5	3	4	4	4	4	3	5	2	3	2	3	4	3	3
3	139second	Smartphone	2024-03-25 13:23:43	1	1	3	0	3	3	3	5	3	4	4	3	5	4	5	3	5	3	4	3	4	4	1	1	2	2	2	2	5	4	5
4	149second	Smartphone	2024-03-25 22:03:06	1	0	4	0	2	5	5	4	4	4	4	4	3	3	5	4	5	4	3	5	4	4	3	2	2	3	2	3	4	4	4
5	296second	Smartphone	2024-03-25 22:35:58	1	1	5	1	4	2	2	4	4	4	4	3	5	4	4	4	5	4	4	3	2	4	4	4	3	2	2	2	4	2	4
6	81second	Smartphone	2024-03-25 22:49:01	3	1	1	0	3	3	1	1	3	3	3	3	3	3	3	3	3	3	3	3	2	4	2	5	3	3	3	3	3	4	2
7	1222second	Smartphone	2024-03-26 15:41:57	3	0	4	0	2	4	4	4	4	5	4	3	4	5	5	3	4	4	4	5	5	5	2	2	1	2	1	1	4	5	5
8	734second	Wechat	2024-03-26 16:29:26	1	0	4	1	5	4	4	5	5	5	4	4	5	5	5	5	4	5	5	5	5	4	1	1	1	1	1	1	5	5	5
1	121second	Smartphone	2024-03-25 12:21:10	1	0	4	1	5	4	5	4	5	5	5	4	4	4	5	5	5	4	4	4	4	4	2	2	2	2	2	2	5	4	5
2	227second	Smartphone	2024-03-25 12:27:27	3	1	4	0	2	4	5	4	3	4	3	3	4	4	5	4	5	3	4	4	4	4	3	5	2	3	2	3	4	3	3
3	139second	Smartphone	2024-03-25 13:23:43	1	1	3	0	3	3	3	5	3	4	4	3	5	4	5	3	5	3	4	3	4	4	1	1	2	2	2	2	5	4	5
4	149second	Smartphone	2024-03-25 22:03:06	1	0	4	0	2	5	5	4	4	4	4	4	3	3	5	4	5	4	3	5	4	4	3	2	2	3	2	3	4	4	4
5	296second	Smartphone	2024-03-25 22:35:58	1	1	5	1	4	2	2	4	4	4	4	3	5	4	4	4	5	4	4	3	2	4	4	4	3	2	2	2	4	2	4
6	81second	Smartphone	2024-03-25 22:49:01	3	1	1	0	3	3	1	1	3	3	3	3	3	3	3	3	3	3	3	3	2	4	2	5	3	3	3	3	3	4	2
7	1222second	Smartphone	2024-03-26 15:41:57	3	0	4	0	2	4	4	4	4	5	4	3	4	5	5	3	4	4	4	5	5	5	2	2	1	2	1	1	4	5	5
8	734second	Wechat	2024-03-26 16:29:26	1	0	4	1	5	4	4	5	5	5	4	4	5	5	5	5	4	5	5	5	5	4	1	1	1	1	1	1	5	5	5
1	121second	Smartphone	2024-03-25 12:21:10	1	0	4	1	5	4	5	4	5	5	5	4	4	4	5	5	5	4	4	4	4	4	2	2	2	2	2	2	5	4	5
2	227second	Smartphone	2024-03-25 12:27:27	3	1	4	0	2	4	5	4	3	4	3	3	4	4	5	4	5	3	4	4	4	4	3	5	2	3	2	3	4	3	3
3	139second	Smartphone	2024-03-25 13:23:43	1	1	3	0	3	3	3	5	3	4	4	3	5	4	5	3	5	3	4	3	4	4	1	1	2	2	2	2	5	4	5
4	149second	Smartphone	2024-03-25 22:03:06	1	0	4	0	2	5	5	4	4	4	4	4	3	3	5	4	5	4	3	5	4	4	3	2	2	3	2	3	4	4	4
5	296second	Smartphone	2024-03-25 22:35:58	1	1	5	1	4	2	2	4	4	4	4	3	5	4	4	4	5	4	4	3	2	4	4	4	3	2	2	2	4	2	4
6	81second	Smartphone	2024-03-25 22:49:01	3	1	1	0	3	3	1	1	3	3	3	3	3	3	3	3	3	3	3	3	2	4	2	5	3	3	3	3	3	4	2
7	1222second	Smartphone	2024-03-26 15:41:57	3	0	4	0	2	4	4	4	4	5	4	3	4	5	5	3	4	4	4	5	5	5	2	2	1	2	1	1	4	5	5
8	734second	Wechat	2024-03-26 16:29:26	1	0	4	1	5	4	4	5	5	5	4	4	5	5	5	5	4	5	5	5	5	4	1	1	1	1	1	1	5	5	5
3	198second	Wechat	2024-03-24 11:39:47	1	1	4	0	3	5	5	5	5	5	4	4	5	5	4	4	5	5	5	5	4	4	5	4	2	3	2	3	3	4	4
4	178second	Smartphone	2024-03-24 11:42:06	3	1	1	0	3	3	3	4	4	3	4	3	4	4	5	4	5	3	4	4	3	3	2	5	3	4	3	4	2	2	3
5	392second	Wechat	2024-03-24 11:42:52	1	0	2	1	4	2	3	3	3	3	3	2	3	3	4	2	3	4	5	3	3	3	3	3	3	4	5	4	4	5	5
6	588second	Smartphone	2024-03-24 11:49:03	1	1	3	0	2	3	3	4	4	4	4	4	4	4	4	4	4	4	4	4	4	4	2	2	2	2	3	3	5	3	4
7	1100second	Wechat	2024-03-24 16:30:39	3	0	3	0	3	5	5	5	4	5	4	5	5	5	5	4	4	5	5	5	3	3	4	4	2	3	4	4	4	5	4
8	386second	Wechat	2024-03-24 16:40:10	3	1	2	0	3	4	4	5	5	5	4	5	5	5	5	4	5	5	4	3	3	3	4	4	3	4	3	3	3	4	5
9	200second	Wechat	2024-03-24 17:13:36	1	1	4	1	5	5	5	5	5	5	5	5	5	5	5	5	5	5	5	5	5	5	2	2	1	1	1	1	5	5	5
11	294second	Wechat	2024-03-28 15:51:55	3	1	2	1	4	4	5	5	5	4	3	5	5	5	4	4	5	5	5	5	5	5	1	1	2	4	3	4	4	5	4
1	349second	Smartphone	2024-03-24 11:26:12	1	1	4	1	4	2	4	4	4	2	2	2	5	4	4	2	4	3	3	4	4	4	4	2	2	2	2	2	4	4	5
2	581second	Smartphone	2024-03-24 11:28:56	1	0	4	0	2	4	4	4	4	4	5	3	3	3	5	4	4	4	3	3	4	4	2	2	2	2	3	2	4	4	4
3	198second	Wechat	2024-03-24 11:39:47	1	1	4	0	3	5	5	5	5	5	4	4	5	5	4	4	5	5	5	5	4	4	5	4	2	3	2	3	3	4	4
4	178second	Smartphone	2024-03-24 11:42:06	3	1	1	0	3	3	3	4	4	3	4	3	4	4	5	4	5	3	4	4	3	3	2	5	3	4	3	4	2	2	3
5	392second	Wechat	2024-03-24 11:42:52	1	0	2	1	4	2	3	3	3	3	3	2	3	3	4	2	3	4	5	3	3	3	3	3	3	4	5	4	4	5	5
6	588second	Smartphone	2024-03-24 11:49:03	1	1	3	0	2	3	3	4	4	4	4	4	4	4	4	4	4	4	4	4	4	4	2	2	2	2	3	3	5	3	4
7	1100second	Wechat	2024-03-24 16:30:39	3	0	3	0	3	5	5	5	4	5	4	5	5	5	5	4	4	5	5	5	3	3	4	4	2	3	4	4	4	5	4
8	386second	Wechat	2024-03-24 16:40:10	3	1	2	0	3	4	4	5	5	5	4	5	5	5	5	4	5	5	4	3	3	3	4	4	3	4	3	3	3	4	5
9	200second	Wechat	2024-03-24 17:13:36	1	1	4	1	5	5	5	5	5	5	5	5	5	5	5	5	5	5	5	5	5	5	2	2	1	1	1	1	5	5	5
11	294second	Wechat	2024-03-28 15:51:55	3	1	2	1	4	4	5	5	5	4	3	5	5	5	4	4	5	5	5	5	5	5	1	1	2	4	3	4	4	5	4
1	121second	Smartphone	2024-03-25 12:21:10	1	0	4	1	5	4	5	4	5	5	5	4	4	4	5	5	5	4	4	4	4	4	2	2	2	2	2	2	5	4	5
2	227second	Smartphone	2024-03-25 12:27:27	3	1	4	0	2	4	5	4	3	4	3	3	4	4	5	4	5	3	4	4	4	4	3	5	2	3	2	3	4	3	3
3	139second	Smartphone	2024-03-25 13:23:43	1	1	3	0	3	3	3	5	3	4	4	3	5	4	5	3	5	3	4	3	4	4	1	1	2	2	2	2	5	4	5
4	149second	Smartphone	2024-03-25 22:03:06	1	0	4	0	2	5	5	4	4	4	4	4	3	3	5	4	5	4	3	5	4	4	3	2	2	3	2	3	4	4	4
5	296second	Smartphone	2024-03-25 22:35:58	1	1	5	1	4	2	2	4	4	4	4	3	5	4	4	4	5	4	4	3	2	4	4	4	3	2	2	2	4	2	4
6	81second	Smartphone	2024-03-25 22:49:01	3	1	1	0	3	3	1	1	3	3	3	3	3	3	3	3	3	3	3	3	2	4	2	5	3	3	3	3	3	4	2
7	1222second	Smartphone	2024-03-26 15:41:57	3	0	4	0	2	4	4	4	4	5	4	3	4	5	5	3	4	4	4	5	5	5	2	2	1	2	1	1	4	5	5
8	734second	Wechat	2024-03-26 16:29:26	1	0	4	1	5	4	4	5	5	5	4	4	5	5	5	5	4	5	5	5	5	4	1	1	1	1	1	1	5	5	5
1	121second	Smartphone	2024-03-25 12:21:10	1	0	4	1	5	4	5	4	5	5	5	4	4	4	5	5	5	4	4	4	4	4	2	2	2	2	2	2	5	4	5
2	227second	Smartphone	2024-03-25 12:27:27	3	1	4	0	2	4	5	4	3	4	3	3	4	4	5	4	5	3	4	4	4	4	3	5	2	3	2	3	4	3	3
3	139second	Smartphone	2024-03-25 13:23:43	1	1	3	0	3	3	3	5	3	4	4	3	5	4	5	3	5	3	4	3	4	4	1	1	2	2	2	2	5	4	5
4	149second	Smartphone	2024-03-25 22:03:06	1	0	4	0	2	5	5	4	4	4	4	4	3	3	5	4	5	4	3	5	4	4	3	2	2	3	2	3	4	4	4
5	296second	Smartphone	2024-03-25 22:35:58	1	1	5	1	4	2	2	4	4	4	4	3	5	4	4	4	5	4	4	3	2	4	4	4	3	2	2	2	4	2	4
6	81second	Smartphone	2024-03-25 22:49:01	3	1	1	0	3	3	1	1	3	3	3	3	3	3	3	3	3	3	3	3	2	4	2	5	3	3	3	3	3	4	2
7	1222second	Smartphone	2024-03-26 15:41:57	3	0	4	0	2	4	4	4	4	5	4	3	4	5	5	3	4	4	4	5	5	5	2	2	1	2	1	1	4	5	5
8	734second	Wechat	2024-03-26 16:29:26	1	0	4	1	5	4	4	5	5	5	4	4	5	5	5	5	4	5	5	5	5	4	1	1	1	1	1	1	5	5	5
1	121second	Smartphone	2024-03-25 12:21:10	1	0	4	1	5	4	5	4	5	5	5	4	4	4	5	5	5	4	4	4	4	4	2	2	2	2	2	2	5	4	5
2	227second	Smartphone	2024-03-25 12:27:27	3	1	4	0	2	4	5	4	3	4	3	3	4	4	5	4	5	3	4	4	4	4	3	5	2	3	2	3	4	3	3
